# Supplementary material for: Exercise and Carnosine Modulate Microbiota-Derived Metabolites, Myokines, and Cardiometabolic Profiles in Rats: A Randomized Controlled Trial
Source: Biomedicines. 2025 Nov 22;13(12):2853. doi: 10.3390/biomedicines13122853 (PMC12730646; doi:10.3390/biomedicines13122853)
Supplement: Supplementary file 1 [file biomedicines-13-02853-s001.zip]

Archive with 1 entries (1 files):
- biomedicines-3909941-supplementary.pdf
